# Supplementary material for: Development and characterization of three cell culture systems to investigate the relationship between primary bone marrow adipocytes and myeloma cells
Source: Front Oncol. 2023 Jan 11;12:912834. doi: 10.3389/fonc.2022.912834 (PMC9874147; doi:10.3389/fonc.2022.912834)
Supplement: Supplementary file 2 [file Table_1.xlsx]

## Sheet: SuppTab1
Supplemental Table 1. Comparison between MM.1S Cells and pBMAds in Transwell Culture
Protein Name	Gene Symbol	t-value	p-value	pBMAd Mean	MM.1S Mean	MM.1S Median	pBMAd Median	Delta	Fold Change (pBMAd/MM.1S)	Log2 Fold change
Secreted protein acidic and cysteine rich	SPARC	3.05721	0.04215	607855	432497	595700	446738	175358	1.40546	0.491038
Elongation factor 1-alpha 2	EEF1A2	-4.64065	0.01679	76166.2	108665	73401.7	111901	-32499.3	0.700923	-0.512671
Nipped-B-like protein	NIPBL	-3.32222	0.02985	4304.7	7417.75	4622.84	8105.14	-3113.04	0.580325	-0.785067
Histone-lysine N-methyltransferase 2B	KMT2B	-3.50433	0.02706	80238.5	154917	67603	148356	-74678.8	0.517944	-0.949132
Afamin	AFM	-6.66904	0.01718	14671.2	37591.1	13949.8	37104.2	-22919.9	0.390283	-1.35741
Probable phosphoglycerate mutase 4	PGAM4	-13.4175	0.00035	17111.8	47600.1	16600	48852.1	-30488.3	0.359491	-1.47597

## Sheet: SuppTab2
Supplemental Table 2. Comparison between pBMAs alone and the pBMA-MM.1S transwell co-culture
Protein Name	Gene Symbol	t-value	p-value	pBMAd Mean	Co-Culture Mean	pBMAd Median	Co-Culture Median	Delta	Fold Change (pBMAd/Co-Culture)	Log2 Fold change
Alpha-fetoprotein	AFP	-3.8142	0.04236	1.78679e+06	2.59523e+06	1.80833e+06	2.54393e+06	-808436	0.688491	-0.538489
Fibromodulin	FMOD	-3.25446	0.03798	75575.7	102810	78867	108049	-27233.9	0.735104	-0.44398
Fatty acid-binding protein, liver	FABP1	8.04288	0.00175	235142	122104	241513	124601	113038	1.92575	0.945421
Transcription initiation factor TFIID subunit 4B	TAF4B	39.4144	3.4841e-06	43177.4	8160.45	43002	8423.06	35016.9	5.29105	2.40355

## Sheet: SuppTab3
Supplemental Table 3. Comparison between the pBMA-MM.1S transwell co-culture and MM.1S cells alone
Protein Name	Gene Symbol	t-value	p-value	Co-culture Mean	MM.1S Mean	Co-culture Median	MM.1S Median	Delta	Fold Change (Co-culture/MM.1S)	Log2 Fold change
Serine protease 56	PRSS56	2.95884	0.04662	112133	70947.2	114500	65212.8	41185.8	1.58051	0.660393
N-acetylgalactosamine kinase	GALK2	4.77285	0.0321	12732.7	2456.84	11509.8	2338.03	10275.8	5.18254	2.37366
Lactotransferrin	LTF	-4.24856	0.04195	1.15597e+07	1.31997e+07	1.13999e+07	1.32388e+07	-1.64001e+06	0.875754	-0.191403
Fibromodulin	FMOD	4.13195	0.01968	102810	68544.4	108049	65165	34265.1	1.4999	0.584862
Ewing's tumor-associated antigen 1	ETAA1	4.32116	0.04954	32808.5	4195.66	27838.4	4163.7	28612.9	7.81964	2.9671
Centrosomal protein of 152 kDa	CEP152	4.24264	0.01539	359081	307674	351359	311180	51406.9	1.16708	0.222907
Afamin	AFM	-4.30782	0.04681	14018.7	37591.1	11092.8	37104.2	-23572.5	0.372925	-1.42304

## Sheet: SuppTab4
Supplemental Table 4. Comparison between MM.1S Cells and Donor 1 pBMAds in 3D Scaffold Culture
Protein Name	Gene Symbol	t-value	p-value	MM.1S Mean	pBMA Mean	MM.1S Median	pBMA Median	Delta	Fold Change (MM.1S/BMAds)	Log2 Fold change
Immunoglobulin kappa constant	IGKC	-22.5148	0.00156	37688.3	749675	39024.3	768137	-711987	0.0502728	-4.31408
Perilipin-1	PLIN1	-5.51197	0.03017	2560.63	34717.6	2988.33	32605.4	-32156.9	0.073756	-3.7611
Immunoglobulin heavy constant gamma 2	IGHG2	-4.57829	0.04405	36365.9	301492	36141.8	322734	-265126	0.12062	-3.05146
Immunoglobulin heavy constant alpha 1	IGHA1	-7.15925	0.00215	117939	596470	111643	643518	-478531	0.197728	-2.33841
Immunoglobulin gamma-1 heavy chain	IGHG1	-5.56085	0.02608	166488	833915	187283	931353	-667426	0.199647	-2.32448
Jumonji And AT-Rich Interaction Domain Containing 2	JARID2	-16.3652	9.8348e-05	10573	47617.7	10120.5	46666.2	-37044.8	0.222038	-2.17112
Vimentin	VIM	-13.9412	0.00422	98310.2	310342	99998.4	306312	-212031	0.316781	-1.65844
Coagulation factor XIII A chain	F13A1	-4.90666	0.02878	41203.8	96360.9	43150.6	102346	-55157.1	0.427599	-1.22567
Apolipoprotein C-III	APOC3	-15.8734	0.00353	25392.6	55653.4	25182.4	54874.7	-30260.8	0.456263	-1.13206
Neutrophil defensin 1	DEFA1	-5.01184	0.02148	178732	384386	160176	394261	-205654	0.46498	-1.10476
Histone lysine demethylase	PHF8	-4.29018	0.03267	38304.6	77487.8	29809.9	75230.1	-39183.1	0.494331	-1.01645
Kanadaptin	SLC4A1AP	-4.19709	0.04391	2403.18	4191.76	2069.25	4283.76	-1788.58	0.573311	-0.80261
Myosin-binding protein C, fast-type	MYBPC2	-3.59255	0.02437	28126.2	39069.4	29551.8	37302.7	-10943.2	0.719904	-0.474124
Fibrinogen alpha chain	FGA	-5.10334	0.00941	71664.5	81199.2	70362.7	80918.4	-9534.7	0.882576	-0.180207
Inter-alpha-trypsin inhibitor heavy chain H3	ITIH3	3.28357	0.04825	1.10775e+06	982393	1.13851e+06	999173	125360	1.12761	0.173264
Heat shock protein HSP 90-beta	HSP90AB1	4.18439	0.01391	55291.4	38239.4	57183.2	37964.5	17051.9	1.44593	0.531993
Sialin	SLC17A5	4.61018	0.0111	297494	196999	298154	195783	100495	1.51013	0.594671
Triosephosphate isomerase	TPI1	4.69309	0.0269	189114	108110	180377	105156	81004.4	1.74928	0.80676
Fructose-bisphosphate aldolase A	ALDOA	5.66046	0.00809	196067	109071	189165	111020	86996.3	1.79761	0.846081
Tumor necrosis factor receptor superfamily member 16	NGFR	11.2841	0.00606	19239.1	7544.21	19761.9	7628.48	11694.9	2.55018	1.3506
Peptidyl-prolyl cis-trans isomerase A	PPIA	3.33104	0.03782	76487.7	23871.7	82615.2	29890.7	52616	3.20411	1.67992
PH and SEC7 domain-containing protein 3	PSD3	7.00552	0.00256	30506.3	7147.69	32402.1	5901	23358.6	4.26799	2.09356
Histone H2B type F-S	H2BS1	10.409	0.00101	515276	104700	529269	123992	410576	4.92147	2.29909
Histone H4	H4C1	5.19785	0.03143	455882	52588.7	400271	49874.4	403294	8.66883	3.11584

## Sheet: SuppTab5
Supplemental Table 5. Comparison between Donor 1 pBMAds alone and Donor 1 pBMAds-MM.1S 3D Scaffold Co-culture
Protein Name	Gene Symbol	t-value	p-value	Co-culture Mean	pBMA Mean	Co-culture Median	pBMA Median	Delta	Fold Change (Co-culture: pBMAds)	Log2 Fold change
Triosephosphate isomerase	TPI1	18.4697	6.4377e-05	248630	108110	247088	105156	140520	2.29979	1.2015
Histone H4	H4C1	20.9908	0.00027	636193	52588.7	613776	49874.4	583604	12.0975	3.59664
Heat shock protein HSP 90-beta	HSP90AB1	8.45963	0.00117	71106.4	38239.4	68695.2	37964.5	32866.9	1.8595	0.894917
Histone H2B type F-S	H2BS1	9.62581	0.00259	569552	104700	584061	123992	464853	5.43987	2.44357
Fructose-bisphosphate aldolase A	ALDOA	6.97258	0.00393	213625	109071	211069	111020	104553	1.95858	0.969808
L-lactate dehydrogenase B chain	LDHB	10.2625	0.00743	450799	236367	465042	237322	214431	1.9072	0.931453
14-3-3 protein zeta/delta	YWHAZ	7.20976	0.00877	15135.2	9187.88	14392.1	9320.97	5947.35	1.6473	0.720107
Prosaposin	PSAP	4.87611	0.00998	36380.7	13349.5	38146.6	14647.3	23031.2	2.72524	1.44639
Elongation factor 1-alpha 2	EEF1A2	3.95866	0.01738	90876.4	49515.4	95100.6	56332.9	41361	1.83532	0.876028
Jumonji And AT-Rich Interaction Domain Containing 2	JARID2	-4.26495	0.02313	31819.4	47617.7	34909.7	46666.2	-15798.3	0.668226	-0.581593
Cadherin EGF LAG seven-pass G-type receptor 2	CELSR2	-3.09868	0.03669	1628.58	3689.94	1626.37	3939.6	-2061.36	0.441357	-1.17998

## Sheet: SuppTab6
Supplemental Table 6. Comparison between Donor 1 pBMAds-MM.1S co-culture and MM.1S cells alone in 3D Scaffold Culture
Protein Name	Gene Symbol	t-value	p-value	Co-culture Mean	MM.1S Mean	Co-culture Median	MM.1S Median	Delta	Fold Change (Co-Culture: MM1S)	Log2 Fold change
Perilipin-1	PLIN1	20.4375	0.00142	51251.8	2560.63	52622.1	2988.33	48691.1	20.0153	4.32303
Tumor necrosis factor receptor superfamily member 16	NGFR	-6.25012	0.00344	10625.1	19239.1	9804.9	19761.9	-8613.98	0.552266	-0.856564
PH and SEC7 domain-containing protein 3	PSD3	-8.10037	0.00406	6924.35	30506.3	6149.58	32402.1	-23581.9	0.226981	-2.13936
Tubulin alpha-1B chain	TUBA1B	5.38531	0.00577	245722	131770	259208	129226	113952	1.86478	0.899002
14-3-3 protein zeta/delta	YWHAZ	4.75004	0.00918	15135.2	10208.7	14392.1	10391.9	4926.56	1.48259	0.568116
L-lactate dehydrogenase B chain	LDHB	4.59882	0.01008	450799	314228	465042	313663	136571	1.43462	0.520673
Jumonji And AT-Rich Interaction Domain Containing 2	JARID2	5.9226	0.01205	31819.4	10573	34909.7	10120.5	21246.4	3.00951	1.58953
Heat shock protein HSP 90-beta	HSP90AB1	4.15523	0.01452	71106.4	55291.4	68695.2	57183.2	15815	1.28603	0.362924
Myosin-binding protein C, fast-type	MYBPC2	4.66198	0.01773	38367.6	28126.2	39272.3	29551.8	10241.4	1.36412	0.447972
Histone lysine demethylase PHF8	PHF8	3.89015	0.01821	82806.2	38304.6	75698.2	29809.9	44501.5	2.16178	1.11222
Retinol-binding protein 4	RBP4	5.12262	0.01878	1.69432e+06	1.3049e+06	1.70805e+06	1.3508e+06	389426	1.29843	0.376773
Fibrinogen alpha chain	FGA	3.82841	0.02534	78615.7	71664.5	78969.9	70362.7	6951.19	1.097	0.133559
Sialin	SLC17A5	-3.53822	0.02574	220969	297494	214955	298154	-76525.8	0.742766	-0.429021
Neutrophil defensin 1	DEFA1	4.03834	0.02594	502576	178732	449274	160176	323844	2.8119	1.49154
Putative alpha-1-antitrypsin-related protein	SERPINA2	3.698	0.02799	38387.2	9376.16	41098.5	5947.71	29011.1	4.09413	2.03356
Immunoglobulin gamma-1 heavy chain	IGHG1	5.31246	0.03121	1.09553e+06	166488	1.04451e+06	187283	929041	6.58021	2.71813
Hemoglobin subunit alpha	HBA1	3.41497	0.03628	998379	677643	1.04389e+06	673930	320737	1.47331	0.559063
Elongation factor 1-alpha 2	EEF1A2	4.23875	0.03909	90876.4	56015.1	95100.6	54613	34861.3	1.62235	0.698089
Immunoglobulin kappa constant	IGKC	4.64541	0.04325	954537	37688.3	915214	39024.3	916849	25.3272	4.66261
Lysine-specific demethylase hairless	HR	4.34914	0.04898	25148.8	8349.04	23969	8322.11	16799.7	3.01218	1.59081
Putative heat shock protein HSP 90-beta 4	HSP90AB4P	-3.24102	0.04921	37604.2	65907.7	30806.3	69279.4	-28303.5	0.570559	-0.809553

## Sheet: SupTab7
Supplemental Table 7. Comparison between MM.1S Cells and Donor 2 pBMAds in 3D Scaffold Culture
Protein Name	Gene Symbol	t-value	p-value	MM1S Mean	Donor 2 Mean	MM.1S Median	Donor 2 Median	Delta	Fold Change (MM.1S/BMAds)	Log2 Fold change
Triosephosphate isomerase	TPI1	-12.106	0.00028	14842.6	61531	17523.4	61756.6	-46688.4	0.241221	-2.05157
Alpha-1-antichymotrypsin	SERPINA3	-8.89775	0.00094	9412.69	41169.4	7695.74	39680.4	-31756.7	0.228633	-2.12889
Immunoglobulin lambda constant 3	IGLC3	8.1137	0.00174	115332	26650.1	122281	22523.7	88682.3	4.32766	2.11359
Alpha-1-antitrypsin	SERPINA1	-17.4244	0.00296	28621.4	378766	28316.5	362506	-350144	0.075565	-3.72614
Actin, cytoplasmic 2	ACTG1	-11.8201	0.00624	581972	2.14192e+06	592675	2.21277e+06	-1.55995e+06	0.271706	-1.87988
Vimentin	VIM	-10.5524	0.00831	44328.7	948091	47564	1.01572e+06	-903763	0.0467558	-4.41871
Fibrinogen gamma chain	FGG	-7.75697	0.00833	43929.5	188875	48836.3	202782	-144945	0.232586	-2.10417
Ferritin light chain	FTL	-10.7396	0.00837	5233.56	212159	4606.47	217942	-206925	0.0246681	-5.34121
Cathepsin D	CTSD	-9.69583	0.0088	47873.4	875679	41967.7	807958	-827805	0.0546701	-4.1931
Histone H2B type 1-L	H2BC13	-7.48593	0.01025	27737.2	329619	19444.7	320933	-301881	0.0841495	-3.5709
Alpha-actinin-1	ACTN1	-8.10066	0.01432	17349.5	211255	17124.8	220818	-193906	0.0821257	-3.60602
Catalase	CAT	-8.00974	0.01482	19079	299861	21458	306405	-280782	0.0636261	-3.97424
Kininogen-1	KNG1	-3.76994	0.0204	216.512	902.481	176.836	853.554	-685.969	0.239907	-2.05945
Peroxiredoxin-2	PRDX2	-6.39704	0.02303	22438.7	507549	22036.8	494528	-485110	0.04421	-4.49948
Fibronectin	FN1	-5.16765	0.02336	211648	543440	224119	527853	-331792	0.389459	-1.36046
Myeloblastin	PRTN3	-6.18558	0.02377	14007.9	404209	7247.55	393530	-390201	0.0346552	-4.85078
Fructose-bisphosphate aldolase A	ALDOA	-5.00946	0.02784	18069.8	136324	21932.5	143294	-118254	0.13255	-2.91539
Protein S100-A8	S100A8	-5.68596	0.02928	64257.6	2.28678e+06	61603.4	1.90372e+06	-2.22253e+06	0.0280995	-5.15331
Collagen alpha-1(VI) chain	COL6A1	-4.27356	0.03002	166225	333700	167419	320493	-167474	0.498129	-1.00541
Carbonic anhydrase 1	CA1	-5.48624	0.03131	57521.6	2.38043e+06	57011.6	2.13079e+06	-2.32291e+06	0.0241644	-5.37097
Fibrinogen alpha chain	FGA	-5.05154	0.03329	33107.4	196638	32422.1	201344	-163530	0.168367	-2.57032
Histone H4	H4-16	-5.23975	0.03452	315664	1.98001e+07	279263	1.90201e+07	-1.94844e+07	0.0159425	-5.97097
Apolipoprotein A-II	APOA2	-3.0714	0.03739	33132.5	72242.8	35313	78929.2	-39110.3	0.458627	-1.12461
Moesin	MSN	-4.05358	0.03972	4312.53	20021.3	3383.24	20398.4	-15708.8	0.215396	-2.21493
Fibrinogen beta chain	FGB	-4.47298	0.03996	136834	532774	138998	571179	-395940	0.256834	-1.96109
Tetranectin	CLEC3B	3.23749	0.04476	115614	88933.9	118465	93513.7	26679.7	1.3	0.378506
Metalloproteinase inhibitor 1	TIMP1	-4.10876	0.04833	26774	260425	19841.5	298120	-233651	0.102809	-3.28196

## Sheet: SupTab8
Supplemental Table 8. Comparison between Donor 2 pBMAds alone and Donor 2 pBMAds-MM.1S 3D Scaffold Co-culture
Protein Name	Gene Symbol	t-value	p-value	Donor 2 Mean	Co-culture 2 Mean	Donor 2 Median	Coculture 2 Median	Delta	Fold Change (Co-Culture:pBMAds)	Log2 Fold change
Albumin	ALB	6.14167	0.00429	4.29414e+07	2.2845e+07	4.45785e+07	2.12506e+07	2.00964e+07	0.532004	-0.91049
Alpha-2-antiplasmin	SERPINF2	4.59863	0.01349	885879	511320	848617	516582	374558	0.57719	-0.792882
Immunoglobulin lambda constant 3	IGLC3	-4.37571	0.01417	26650.1	74509.5	22523.7	73901.5	-47859.4	2.79584	1.48328
Collagen alpha-1(III) chain	COL3A1	4.17832	0.01684	66234	27841.9	60897.3	34050.4	38392.1	0.420357	-1.25031
Pregnancy zone protein	PZP	4.41423	0.01968	1.10344e+06	526227	1.11897e+06	505853	577214	0.476896	-1.06825
Apolipoprotein A-II	APOA2	3.42823	0.0291	72242.8	34167.4	78929.2	35885.8	38075.4	0.472952	-1.08023

## Sheet: SupTab9
Supplemental Table 9. Comparison between Donor 2 pBMAds-MM.1S co-culture and MM.1S cells alone in 3D Scaffold Culture
Group	Gene Symbol	t-value	p-value	Co-culture 2 Mean	MM.1S Mean	Coculture 2 Median	MM.1S Median	Delta	Fold Change (Co-culture: MM.1S)	Log2 Fold change
Alpha-1-antitrypsin	SERPINA1	-66.0598	7.0758e-06	28621.4	332741	28316.5	332659	-304120	0.086017	-3.53923
Inter-alpha-trypsin inhibitor heavy chain H3	ITIH3	9.95683	0.00074	1.70284e+06	1.18639e+06	1.68588e+06	1.18677e+06	516445	1.43531	0.521361
Serotransferrin	TF	-11.1731	0.00363	183080	822118	130746	814516	-639038	0.222693	-2.16687
Pregnancy zone protein	PZP	5.53708	0.00524	1.01328e+06	526227	1.05904e+06	505853	487054	1.92556	0.945278
Immunoglobulin kappa constant	IGKC	-5.42583	0.00838	14307.4	31850.2	14616.6	32510.9	-17542.8	0.449209	-1.15454
Complement factor I	CFI	7.81274	0.01126	308377	206382	297418	207640	101995	1.4942	0.579378
Kininogen-1	KNG1	-5.6776	0.01342	216.512	1073.99	176.836	1129.39	-857.474	0.201596	-2.31046
Rho GDP-dissociation inhibitor 2	ARHGDIB	-5.45614	0.02379	2772.81	22628.9	2048.1	19485.2	-19856.1	0.122534	-3.02875
Immunoglobulin lambda constant 3	IGLC3	3.29266	0.03014	115332	74509.5	122281	73901.5	40823	1.54789	0.630303
Protein Z-dependent protease inhibitor	SERPINA10	3.31686	0.0303	118007	60603.6	118195	69439.7	57403.7	1.9472	0.9614
Collagen alpha-1(VI) chain	COL6A1	-3.34864	0.03168	166225	248152	167419	262349	-81926.8	0.669852	-0.578085
Fibulin-1	FBLN1	3.0526	0.04109	1.19071e+06	889156	1.19169e+06	941022	301558	1.33915	0.421319			45
Prothrombin	F2	3.96595	0.04182	771563	646193	801272	639413	125369	1.19401	0.255817

## Sheet: SupTab10
Supplemental Table 10. Comparison between MM.1S Cells and Donor 3 pBMAds in 3D Scaffold Culture
Group	Gene Symbol	t-value	p-value	MM.1S Mean	Donor 3 Mean	MM.1S Median	Donor 3 Median	Delta	Fold Change (MM.1S/BMAds)	Log2 Fold change
Alpha-1-antichymotrypsin	SERPINA3	-48.3197	5.9413e-06	9412.69	248199	7695.74	244499	-238787	0.0379239	-4.72075
Immunoglobulin lambda variable 3-19	IGLV3-19	-31.4311	0.00027	858.204	19864.4	999.389	20082.9	-19006.2	0.0432031	-4.53272
Myeloperoxidase	MPO	-13.4562	0.00028	32579.3	91957.9	31754.7	94955.2	-59378.7	0.354284	-1.49702
Fibrinogen gamma chain	FGG	-10.0929	0.00054	43929.5	132762	48836.3	136530	-88832.5	0.330889	-1.59558
Inter-alpha-trypsin inhibitor heavy chain H3	ITIH3	8.40241	0.00132	1.70284e+06	1.27415e+06	1.68588e+06	1.29207e+06	428691	1.33645	0.41841
Complement factor I	CFI	8.26133	0.00133	308377	171773	297418	182322	136604	1.79526	0.844195
Vimentin	VIM	-16.3695	0.00227	44328.7	616525	47564	619207	-572196	0.071901	-3.79785
Alpha-actinin-1	ACTN1	-9.49719	0.00304	17349.5	61166.9	17124.8	59949.2	-43817.4	0.283642	-1.81786
Plasminogen	PLG	8.46269	0.00455	496258	244213	503028	230133	252044	2.03206	1.02295
Serotransferrin	TF	-9.13362	0.00523	183080	1.60445e+06	130746	1.54057e+06	-1.42137e+06	0.114108	-3.13153
Rho GDP-dissociation inhibitor 2	ARHGDIB	-6.46769	0.00529	2772.81	14165.8	2048.1	12674.4	-11393	0.19574	-2.35299
Apolipoprotein A-II	APOA2	-6.50901	0.0072	33132.5	162741	35313	150994	-129609	0.20359	-2.29626
Protein S100-A9	S100A9	-6.88505	0.00752	35454.1	149796	34888	159755	-114342	0.236682	-2.07898
Protein S100-A8	S100A8	-6.20465	0.00835	64257.6	306325	61603.4	314322	-242067	0.20977	-2.25312
Alpha-1-antitrypsin	SERPINA1	-9.41341	0.01107	28621.4	1.12291e+06	28316.5	1.06532e+06	-1.09429e+06	0.0254886	-5.294
Immunoglobulin heavy constant mu	IGHM	-7.47959	0.01219	40458.1	487943	32919.9	435132	-447485	0.0829156	-3.59221
Thrombospondin-1	THBS1	4.01322	0.01596	1.03862e+06	760373	993514	726492	278245	1.36593	0.449886
Dipeptidyl peptidase 1	CTSC	5.82744	0.02105	8436.63	3031.54	8458.79	2888.47	5405.09	2.78295	1.47661
Peroxiredoxin-2	PRDX2	-5.58464	0.02218	22438.7	132115	22036.8	147944	-109676	0.169843	-2.55773
Immunoglobulin heavy constant gamma 1	IGHG1	-6.17805	0.02517	60683.2	4.47098e+06	47730	4.31327e+06	-4.4103e+06	0.0135727	-6.20315
Protein Z-dependent protease inhibitor	SERPINA10	3.7135	0.02864	118007	68526.4	118195	66709.1	49480.9	1.72207	0.784144
Immunoglobulin kappa constant	IGKC	-5.4598	0.03194	14307.4	1.12259e+06	14616.6	1.14403e+06	-1.10829e+06	0.0127449	-6.29393
Protein S100-A7A	S100A7A	3.63012	0.04028	7559.69	2254.86	7100.09	2647.91	5304.83	3.35262	1.74529
Immunoglobulin heavy constant alpha 1	IGHA1	-4.78617	0.04082	44057.6	851456	44324.4	776293	-807398	0.0517438	-4.27247
Neutrophil defensin 3	DEFA3	-4.38128	0.04161	12451	83864.5	13907.6	70750.8	-71413.6	0.148465	-2.7518
Alpha-1-acid glycoprotein 1	ORM1	-4.74087	0.04162	1535.57	93219.6	1063.41	84904.1	-91684	0.0164726	-5.92379
Carbonic anhydrase 1	CA1	-3.01038	0.04178	57521.6	157953	57011.6	133281	-100432	0.364168	-1.45732
Moesin	MSN	-3.77785	0.04531	4312.53	18486	3383.24	18153	-14173.5	0.233286	-2.09983
Complement C3	C3	2.82175	0.04775	4.51012e+06	2.71825e+06	4.12651e+06	2.62813e+06	1.79187e+06	1.6592	0.73049

[truncated: 2 more sheets: SupTab11, SupTab12]
